# Supplementary material for: Characterization of a Novel Chimeric Theileria parva p67 Antigen Which Incorporates into Virus-like Particles and Is Highly Immunogenic in Mice
Source: Vaccines (Basel). 2022 Jan 28;10(2):210. doi: 10.3390/vaccines10020210 (PMC8880696; doi:10.3390/vaccines10020210)
Supplement: Supplementary file 1 [file vaccines-10-00210-s001.zip]

Archive with 1 entries (1 files):
- vaccines-1536182-supplementary.pdf
